# Supplementary material for: Bio-Monitoring of Metal(loid)s Pollution in Dry Riverbeds Affected by Mining Activity
Source: Plants (Basel). 2023 Nov 5;12(21):3775. doi: 10.3390/plants12213775 (PMC10650150; doi:10.3390/plants12213775)
Supplement: Supplementary file 1 [file plants-12-03775-s001.zip]

Archive with 1 entries (1 files):
- plants-2652861-supplementary.pdf
